# Supplementary material for: Alkaloid diversity expansion of a talent fungus Penicillium raistrichii through OSMAC-based cultivation
Source: Front Microbiol. 2023 Nov 9;14:1279140. doi: 10.3389/fmicb.2023.1279140 (PMC10665910; doi:10.3389/fmicb.2023.1279140)
Supplement: Supplementary file 2 [file Data_Sheet_2.zip]

Archive with 6 entries (5 files):
- Checkcif 24679/(NO FCF)/
- Checkcif 24679/(NO FCF)/compound 2 checkcif.pdf
- Checkcif 24679/(NO FCF)/compound 4  checkcif.pdf
- Checkcif 24679/(NO FCF)/compound 6 checkcif.pdf
- Checkcif 24679/(NO FCF)/compound 7 checkcif.pdf
- Checkcif 24679/(NO FCF)/compound 9 checkcif.pdf
