# Supplementary material for: Alkaloid diversity expansion of a talent fungus Penicillium raistrichii through OSMAC-based cultivation
Source: Front Microbiol. 2023 Nov 9;14:1279140. doi: 10.3389/fmicb.2023.1279140 (PMC10665910; doi:10.3389/fmicb.2023.1279140)
Supplement: Supplementary file 3 [file Data_Sheet_3.zip]

Archive with 5 entries (5 files):
- mol files of 1-5/Compound 1.mol
- mol files of 1-5/Compound 2.mol
- mol files of 1-5/Compound 3.mol
- mol files of 1-5/Compound 4.mol
- mol files of 1-5/Compound 5.mol
