# Supplementary material for: Alkaloid diversity expansion of a talent fungus Penicillium raistrichii through OSMAC-based cultivation
Source: Front Microbiol. 2023 Nov 9;14:1279140. doi: 10.3389/fmicb.2023.1279140 (PMC10665910; doi:10.3389/fmicb.2023.1279140)
Supplement: Supplementary file 3 [file Data_Sheet_3.zip › mol files of 1-5/Compound 1.mol]

Compound 1.mol
  ChemDraw07272019582D

  0  0  0     0  0              0 V3000
M  V30 BEGIN CTAB
M  V30 COUNTS 24 26 0 0 1
M  V30 BEGIN ATOM
M  V30 1 C -3.572355 0.412500 0.000000 0
M  V30 2 C -3.572355 -0.412500 0.000000 0
M  V30 3 C -2.857883 -0.825000 0.000000 0
M  V30 4 C -2.143413 -0.412500 0.000000 0
M  V30 5 C -2.143413 0.412500 0.000000 0
M  V30 6 C -2.857883 0.825000 0.000000 0
M  V30 7 N -1.428942 -0.825000 0.000000 0
M  V30 8 C -0.714471 -0.412500 0.000000 0
M  V30 9 C -0.714471 0.412500 0.000000 0
M  V30 10 C 0.000000 -0.825000 0.000000 0
M  V30 11 N 0.714471 -0.412500 0.000000 0
M  V30 12 C 0.714471 0.412500 0.000000 0
M  V30 13 C 0.000000 0.825000 0.000000 0
M  V30 14 C 0.000000 -1.650000 0.000000 0
M  V30 15 C -0.714471 -2.062500 0.000000 0
M  V30 16 O 0.714471 -2.062500 0.000000 0
M  V30 17 C 1.428942 0.825000 0.000000 0
M  V30 18 N 2.143413 0.412500 0.000000 0
M  V30 19 C 2.857884 0.825000 0.000000 0
M  V30 20 C 3.572355 0.412500 0.000000 0
M  V30 21 O 1.428942 1.650000 0.000000 0
M  V30 22 C 2.857884 1.650000 0.000000 0
M  V30 23 O 2.143413 2.062500 0.000000 0
M  V30 24 O 3.572355 2.062500 0.000000 0
M  V30 END ATOM
M  V30 BEGIN BOND
M  V30 1 2 1 2
M  V30 2 1 2 3
M  V30 3 2 3 4
M  V30 4 1 4 5
M  V30 5 2 5 6
M  V30 6 1 6 1
M  V30 7 1 4 7
M  V30 8 1 7 8
M  V30 9 2 8 9
M  V30 10 1 5 9
M  V30 11 1 8 10
M  V30 12 2 10 11
M  V30 13 1 11 12
M  V30 14 2 12 13
M  V30 15 1 13 9
M  V30 16 1 10 14
M  V30 17 1 14 15
M  V30 18 2 16 14
M  V30 19 1 12 17
M  V30 20 1 17 18
M  V30 21 1 18 19
M  V30 22 1 19 20
M  V30 23 2 17 21
M  V30 24 1 19 22 CFG=3
M  V30 25 2 22 23
M  V30 26 1 22 24
M  V30 END BOND
M  V30 BEGIN COLLECTION
M  V30 MDLV30/STEABS ATOMS=(1 19)
M  V30 END COLLECTION
M  V30 END CTAB
M  END
