# Supplementary material for: Alkaloid diversity expansion of a talent fungus Penicillium raistrichii through OSMAC-based cultivation
Source: Front Microbiol. 2023 Nov 9;14:1279140. doi: 10.3389/fmicb.2023.1279140 (PMC10665910; doi:10.3389/fmicb.2023.1279140)
Supplement: Supplementary file 3 [file Data_Sheet_3.zip › mol files of 1-5/Compound 4.mol]

Compound 4.mol
  ChemDraw07272020012D

 21 23  0  0  0  0  0  0  0  0999 V2000
   -1.7862   -1.4408    0.0000 C   0  0  0  0  0  0  0  0  0  0  0  0
   -1.7862   -2.2658    0.0000 C   0  0  0  0  0  0  0  0  0  0  0  0
   -1.0717   -2.6783    0.0000 C   0  0  0  0  0  0  0  0  0  0  0  0
   -0.3572   -2.2658    0.0000 C   0  0  0  0  0  0  0  0  0  0  0  0
   -0.3572   -1.4408    0.0000 C   0  0  0  0  0  0  0  0  0  0  0  0
   -1.0717   -1.0283    0.0000 C   0  0  0  0  0  0  0  0  0  0  0  0
    0.3572   -2.6783    0.0000 N   0  0  0  0  0  0  0  0  0  0  0  0
    1.0717   -2.2658    0.0000 C   0  0  0  0  0  0  0  0  0  0  0  0
    1.0717   -1.4408    0.0000 C   0  0  0  0  0  0  0  0  0  0  0  0
    0.3572   -1.0283    0.0000 C   0  0  0  0  0  0  0  0  0  0  0  0
    1.7862   -2.6783    0.0000 O   0  0  0  0  0  0  0  0  0  0  0  0
    0.3572   -0.2033    0.0000 C   0  0  0  0  0  0  0  0  0  0  0  0
    1.0717    0.2092    0.0000 C   0  0  0  0  0  0  0  0  0  0  0  0
    1.0717    1.0342    0.0000 C   0  0  0  0  0  0  0  0  0  0  0  0
    0.3572    1.4467    0.0000 C   0  0  0  0  0  0  0  0  0  0  0  0
   -0.3572    1.0342    0.0000 C   0  0  0  0  0  0  0  0  0  0  0  0
   -0.3572    0.2092    0.0000 C   0  0  0  0  0  0  0  0  0  0  0  0
    0.3572    2.2717    0.0000 O   0  0  0  0  0  0  0  0  0  0  0  0
    1.0701    2.6783    0.0000 C   0  0  0  0  0  0  0  0  0  0  0  0
    1.7862   -1.0283    0.0000 O   0  0  0  0  0  0  0  0  0  0  0  0
    1.7862   -0.2062    0.0000 C   0  0  0  0  0  0  0  0  0  0  0  0
 20 21  1  0      
  9 20  1  0      
  1  2  2  0      
  2  3  1  0      
  3  4  2  0      
  4  5  1  0      
  5  6  2  0      
  6  1  1  0      
  4  7  1  0      
  7  8  1  0      
  8  9  1  0      
  9 10  2  0      
 10  5  1  0      
  8 11  2  0      
 10 12  1  0      
 12 13  2  0      
 13 14  1  0      
 14 15  2  0      
 15 16  1  0      
 16 17  2  0      
 17 12  1  0      
 15 18  1  0      
 19 18  1  0      
M  STY  1   1 SUP
M  SLB  1   1   1
M  SAL   1  2  20  21
M  SBL   1  1   2
M  SMT   1 OCH3
M  SBV   1   2   -0.7145   -0.4125
M  END
