# Supplementary material for: Alkaloid diversity expansion of a talent fungus Penicillium raistrichii through OSMAC-based cultivation
Source: Front Microbiol. 2023 Nov 9;14:1279140. doi: 10.3389/fmicb.2023.1279140 (PMC10665910; doi:10.3389/fmicb.2023.1279140)
Supplement: Supplementary file 3 [file Data_Sheet_3.zip › mol files of 1-5/Compound 5.mol]

Compound 6.mol
  ChemDraw07272020022D

 20 22  0  0  0  0  0  0  0  0999 V2000
   -1.7862   -1.4408    0.0000 C   0  0  0  0  0  0  0  0  0  0  0  0
   -1.7862   -2.2658    0.0000 C   0  0  0  0  0  0  0  0  0  0  0  0
   -1.0717   -2.6783    0.0000 C   0  0  0  0  0  0  0  0  0  0  0  0
   -0.3572   -2.2658    0.0000 C   0  0  0  0  0  0  0  0  0  0  0  0
   -0.3572   -1.4408    0.0000 C   0  0  0  0  0  0  0  0  0  0  0  0
   -1.0717   -1.0283    0.0000 C   0  0  0  0  0  0  0  0  0  0  0  0
    0.3572   -2.6783    0.0000 N   0  0  0  0  0  0  0  0  0  0  0  0
    1.0717   -2.2658    0.0000 C   0  0  0  0  0  0  0  0  0  0  0  0
    1.0717   -1.4408    0.0000 C   0  0  0  0  0  0  0  0  0  0  0  0
    0.3572   -1.0283    0.0000 C   0  0  0  0  0  0  0  0  0  0  0  0
    1.7862   -2.6783    0.0000 O   0  0  0  0  0  0  0  0  0  0  0  0
    1.7862   -1.0283    0.0000 O   0  0  0  0  0  0  0  0  0  0  0  0
    0.3572   -0.2033    0.0000 C   0  0  0  0  0  0  0  0  0  0  0  0
    1.0717    0.2092    0.0000 C   0  0  0  0  0  0  0  0  0  0  0  0
    1.0717    1.0342    0.0000 C   0  0  0  0  0  0  0  0  0  0  0  0
    0.3572    1.4467    0.0000 C   0  0  0  0  0  0  0  0  0  0  0  0
   -0.3572    1.0342    0.0000 C   0  0  0  0  0  0  0  0  0  0  0  0
   -0.3572    0.2092    0.0000 C   0  0  0  0  0  0  0  0  0  0  0  0
    0.3572    2.2717    0.0000 O   0  0  0  0  0  0  0  0  0  0  0  0
    1.0701    2.6783    0.0000 C   0  0  0  0  0  0  0  0  0  0  0  0
  1  2  2  0      
  2  3  1  0      
  3  4  2  0      
  4  5  1  0      
  5  6  2  0      
  6  1  1  0      
  4  7  1  0      
  7  8  1  0      
  8  9  1  0      
  9 10  2  0      
 10  5  1  0      
  8 11  2  0      
  9 12  1  0      
 10 13  1  0      
 13 14  2  0      
 14 15  1  0      
 15 16  2  0      
 16 17  1  0      
 17 18  2  0      
 18 13  1  0      
 16 19  1  0      
 20 19  1  0      
M  END
